# Supplementary material for: ﻿Morpho-phylogenetic evidence reveals Pseudolomaanthathailandica gen. et sp. nov. and Submultiguttulisporamultiseptata gen. et sp. nov. in Chaetosphaeriaceae
Source: MycoKeys. 2025 Jan 31;113:123–46. doi: 10.3897/mycokeys.113.142643 (PMC11806344; doi:10.3897/mycokeys.113.142643)
Supplement: XML Treatment for Pseudolomaantha [file mycokeys.113.142643-treatment1.xml]

<!DOCTYPE tp:taxon-treatment
  PUBLIC "-//TaxonX//DTD Taxonomic Treatment Publishing DTD v0 20100105//EN" "tax-treatment-NSO.dtd">
<tp:taxon-treatment xmlns:tp="http://www.plazi.org/taxpub"><tp:treatment-meta><kwd-group><label>Taxon classification</label><kwd>
              <named-content content-type="kingdom">Fungi</named-content>
            </kwd><kwd>
              <named-content content-type="order">Chaetosphaeriales</named-content>
            </kwd><kwd>
              <named-content content-type="family">Chaetosphaeriaceae</named-content>
            </kwd></kwd-group><mixed-citation publication-type="journal"><person-group><name><surname>Zhang</surname><given-names>Jing-Yi</given-names></name><name><surname>Hyde</surname><given-names>Kevin D.</given-names></name><name><surname>Ma</surname><given-names>Jian</given-names></name><name><surname>Wu</surname><given-names>Na</given-names></name><name><surname>Al-Otibi</surname><given-names>Fatimah</given-names></name><name><surname>Zhang</surname><given-names>Li-Juan</given-names></name><name><surname>Lu</surname><given-names>Yong-Zhong</given-names></name></person-group><article-title>﻿Morpho-phylogenetic evidence reveals <italic><tp:taxon-name><tp:taxon-name-part taxon-name-part-type="genus" reg="Pseudolomaantha">Pseudolomaantha</tp:taxon-name-part><tp:taxon-name-part taxon-name-part-type="species" reg="thailandica">thailandica</tp:taxon-name-part></tp:taxon-name></italic> gen. et sp. nov. and <italic><tp:taxon-name><tp:taxon-name-part taxon-name-part-type="genus" reg="Submultiguttulispora">Submultiguttulispora</tp:taxon-name-part><tp:taxon-name-part taxon-name-part-type="species" reg="multiseptata">multiseptata</tp:taxon-name-part></tp:taxon-name></italic> gen. et sp. nov. in <tp:taxon-name><tp:taxon-name-part taxon-name-part-type="family">Chaetosphaeriaceae</tp:taxon-name-part></tp:taxon-name></article-title><source>MycoKeys</source><day>31</day><month>01</month><year>2025</year><volume>113</volume><fpage>123</fpage><lpage>146</lpage><pub-id pub-id-type="doi">10.3897/mycokeys.113.142643</pub-id></mixed-citation></tp:treatment-meta><tp:nomenclature><label>﻿</label><tp:taxon-name>
            <object-id xmlns:xlink="http://www.w3.org/1999/xlink" content-type="arpha" xlink:type="simple">FE3D2B07-D7F0-54F0-A30E-7C0B557B6184</object-id>
            <tp:taxon-name-part taxon-name-part-type="genus" reg="Pseudolomaantha">Pseudolomaantha</tp:taxon-name-part>
            <object-id xmlns:xlink="http://www.w3.org/1999/xlink" xlink:type="simple">Index Fungorum: IF903140</object-id>
            <object-id xmlns:xlink="http://www.w3.org/1999/xlink" xlink:type="simple">Facesoffungi Number: FoF16983</object-id>
          </tp:taxon-name><tp:taxon-authority>J.Y. Zhang, Y.Z. Lu &amp; K.D. Hyde</tp:taxon-authority><tp:taxon-status xmlns:xlink="http://www.w3.org/1999/xlink" xlink:type="simple">gen. nov.</tp:taxon-status></tp:nomenclature><tp:treatment-sec sec-type="etymology" id="SECID0EBLAK"><title>Etymology.</title><p>The name refers to the new genus’s similarity to the genus “<italic>Lomaantha</italic>”.</p></tp:treatment-sec><tp:treatment-sec sec-type="type species" id="SECID0EOLAK"><title>Type species.</title><p><italic><tp:taxon-name><tp:taxon-name-part taxon-name-part-type="genus" reg="Pseudolomaantha">Pseudolomaantha</tp:taxon-name-part><tp:taxon-name-part taxon-name-part-type="species" reg="thailandica">thailandica</tp:taxon-name-part></tp:taxon-name></italic> J.Y. Zhang, Y.Z. Lu &amp; K.D. Hyde</p></tp:treatment-sec><tp:treatment-sec sec-type="description" id="SECID0E6LAK"><title>Description.</title><p><bold><italic>Saprobic</italic></bold> on dead stems of bamboo in terrestrial habitats. <bold><italic>Sexual morph</italic></bold> Undetermined. <bold><italic>Asexual morph</italic></bold> Colonies on natural substrate, effuse, scattered, hairy, dark brown, glistening. <bold><italic>Mycelium</italic></bold> partly immersed, composed of brown hyphae. <bold><italic>Conidiophores</italic></bold> macronematous, mononematous, cylindrical, straight or slightly flexuous, septate, dark brown to pale brown. <bold><italic>Conidiogenous cells</italic></bold> integrated, terminal, holoblastic, monoblastic, cylindrical, brown or pale brown at the apex. <bold><italic>Conidia</italic></bold> acrogenous, solitary, rostrate, tapering to the round apex, truncate at base, straight or slightly curved, septate, with distoseptate, pale brown to dark brown; with a gold and glistening sheath near the apex.</p></tp:treatment-sec></tp:taxon-treatment>
