# Supplementary material for: ﻿Morpho-phylogenetic evidence reveals Pseudolomaanthathailandica gen. et sp. nov. and Submultiguttulisporamultiseptata gen. et sp. nov. in Chaetosphaeriaceae
Source: MycoKeys. 2025 Jan 31;113:123–46. doi: 10.3897/mycokeys.113.142643 (PMC11806344; doi:10.3897/mycokeys.113.142643)
Supplement: XML Treatment for Pseudolomaantha thailandica [file mycokeys.113.142643-treatment2.xml]

<!DOCTYPE tp:taxon-treatment
  PUBLIC "-//TaxonX//DTD Taxonomic Treatment Publishing DTD v0 20100105//EN" "tax-treatment-NSO.dtd">
<tp:taxon-treatment xmlns:tp="http://www.plazi.org/taxpub"><tp:treatment-meta><kwd-group><label>Taxon classification</label><kwd>
              <named-content content-type="kingdom">Fungi</named-content>
            </kwd><kwd>
              <named-content content-type="order">Chaetosphaeriales</named-content>
            </kwd><kwd>
              <named-content content-type="family">Chaetosphaeriaceae</named-content>
            </kwd></kwd-group><mixed-citation publication-type="journal"><person-group><name><surname>Zhang</surname><given-names>Jing-Yi</given-names></name><name><surname>Hyde</surname><given-names>Kevin D.</given-names></name><name><surname>Ma</surname><given-names>Jian</given-names></name><name><surname>Wu</surname><given-names>Na</given-names></name><name><surname>Al-Otibi</surname><given-names>Fatimah</given-names></name><name><surname>Zhang</surname><given-names>Li-Juan</given-names></name><name><surname>Lu</surname><given-names>Yong-Zhong</given-names></name></person-group><article-title>﻿Morpho-phylogenetic evidence reveals <italic><tp:taxon-name><tp:taxon-name-part taxon-name-part-type="genus" reg="Pseudolomaantha">Pseudolomaantha</tp:taxon-name-part><tp:taxon-name-part taxon-name-part-type="species" reg="thailandica">thailandica</tp:taxon-name-part></tp:taxon-name></italic> gen. et sp. nov. and <italic><tp:taxon-name><tp:taxon-name-part taxon-name-part-type="genus" reg="Submultiguttulispora">Submultiguttulispora</tp:taxon-name-part><tp:taxon-name-part taxon-name-part-type="species" reg="multiseptata">multiseptata</tp:taxon-name-part></tp:taxon-name></italic> gen. et sp. nov. in <tp:taxon-name><tp:taxon-name-part taxon-name-part-type="family">Chaetosphaeriaceae</tp:taxon-name-part></tp:taxon-name></article-title><source>MycoKeys</source><day>31</day><month>01</month><year>2025</year><volume>113</volume><fpage>123</fpage><lpage>146</lpage><pub-id pub-id-type="doi">10.3897/mycokeys.113.142643</pub-id></mixed-citation></tp:treatment-meta><tp:nomenclature><label>﻿</label><tp:taxon-name>
            <object-id xmlns:xlink="http://www.w3.org/1999/xlink" content-type="arpha" xlink:type="simple">56EE1EE2-14B5-52C6-93B4-2A6E624529EA</object-id>
            <tp:taxon-name-part taxon-name-part-type="genus" reg="Pseudolomaantha">Pseudolomaantha</tp:taxon-name-part>
            <tp:taxon-name-part taxon-name-part-type="species" reg="thailandica">thailandica</tp:taxon-name-part>
            <object-id xmlns:xlink="http://www.w3.org/1999/xlink" xlink:type="simple">Index Fungorum: IF903138</object-id>
            <object-id xmlns:xlink="http://www.w3.org/1999/xlink" xlink:type="simple">Facesoffungi Number: FoF16984</object-id>
          </tp:taxon-name><tp:taxon-authority>J.Y. Zhang, Y.Z. Lu &amp; K.D. Hyde</tp:taxon-authority><tp:taxon-status xmlns:xlink="http://www.w3.org/1999/xlink" xlink:type="simple">sp. nov.</tp:taxon-status><xref ref-type="fig" rid="F2">Fig. 2</xref></tp:nomenclature><tp:treatment-sec sec-type="etymology" id="SECID0EMOAK"><title>Etymology.</title><p>The name refers to the country “Thailand” from where the holotype was collected.</p></tp:treatment-sec><tp:treatment-sec sec-type="Holotype" id="SECID0EROAK"><title>Holotype.</title><p><named-content xmlns:xlink="http://www.w3.org/1999/xlink" content-type="dwc:institutional_code" xlink:title="Herbarium of Mae Fah Luang University" xlink:href="http://grbio.org/institution/mae-fah-laung-university" xlink:type="simple">MFLU</named-content> 24-0394.</p></tp:treatment-sec><tp:treatment-sec sec-type="description" id="SECID0E3OAK"><title>Description.</title><p><bold><italic>Saprobic</italic></bold> on dead stems of bamboo in a terrestrial habitat. <bold><italic>Sexual morph</italic></bold> Undetermined. <bold><italic>Asexual morph</italic></bold> Hyphomycetous. <bold><italic>Colonies</italic></bold> on natural substrate superficial, effuse, scattered, hairy, dark brown, with gold glistening on the apex of conidia. Mycelium partly immersed, partly superficial, composed of septate, mostly unbranched, smooth, brown hyphae. <bold><italic>Conidiophores</italic></bold> 176–275 × 6–9(–11) µm (x̄ = 219.6 × 7.5 µm, n = 20), macronematous, mononematous, solitary, cylindrical, straight or slightly flexuous, septate, black at the base, paler to light brown or brown towards the apex. <bold><italic>Conidiogenous cells</italic></bold> 12–22 × 5.5–7 µm (x̄ = 16.4 × 6.1 µm, n = 20), integrated, terminal, holoblastic, monoblastic, cylindrical, brown or pale brown at the apex. <bold><italic>Conidia</italic></bold> (92.5–)95–112.5 × 12.5–15.5 µm (x̄ = 105.8 × 13.8 µm, n = 25), acrogenous, solitary, dry, pyriform to obclavate, rostrate, tapering to the round apex, truncate at base, basal cell conical-truncate, straight or slightly curved, up to 12-septate, with distoseptate, not constricted or slightly constricted at septum, guttulate, brown, two upper cells subhyaline to hyaline, with gold and glistening appendages around the apex of the conidia.</p><fig id="F2" position="float" orientation="portrait"><object-id xmlns:xlink="http://www.w3.org/1999/xlink" content-type="doi" xlink:type="simple">10.3897/mycokeys.113.142643.figure2</object-id><object-id xmlns:xlink="http://www.w3.org/1999/xlink" content-type="arpha" xlink:type="simple">CC797A6A-60CD-53FE-8DE8-FB64A4CB14ED</object-id><label>Figure 2.</label><caption><p><italic><tp:taxon-name><tp:taxon-name-part taxon-name-part-type="genus" reg="Pseudolomaantha">Pseudolomaantha</tp:taxon-name-part><tp:taxon-name-part taxon-name-part-type="species" reg="thailandica">thailandica</tp:taxon-name-part></tp:taxon-name></italic> (<named-content xmlns:xlink="http://www.w3.org/1999/xlink" content-type="dwc:institutional_code" xlink:title="Herbarium of Mae Fah Luang University" xlink:href="http://grbio.org/institution/mae-fah-laung-university" xlink:type="simple">MFLU</named-content> 24–0394, holotype) <bold>a</bold> the host substrate <bold>b, c</bold> colonies on the host substrate <bold>d–g</bold> conidiophores with conidiogenous cells <bold>h–k</bold> conidia <bold>l, m</bold> conidial appendage <bold>n, o</bold> pure culture from front and reverse. Scale bars: 200 µm (<bold>b</bold>); 100 µm (<bold>c</bold>); 50 µm (<bold>d–k</bold>); 20 µm (<bold>l, m</bold>).</p></caption><graphic xmlns:xlink="http://www.w3.org/1999/xlink" xlink:href="mycokeys-113-123-g002.jpg" position="float" orientation="portrait" xlink:type="simple" id="oo_1239880.jpg"><uri content-type="original_file" xlink:type="simple">https://binary.pensoft.net/fig/1239880</uri></graphic></fig></tp:treatment-sec><tp:treatment-sec sec-type="description" id="SECID0EKRAK"><title>Culture characteristics.</title><p>Conidia germinating on <abbrev xmlns:xlink="http://www.w3.org/1999/xlink" xlink:title="water agar" id="ABBRID0EQRAK" xlink:type="simple">WA</abbrev> within 15 h and germ tube produced from the ends of conidia. Colonies growing on <abbrev xmlns:xlink="http://www.w3.org/1999/xlink" xlink:title="potato dextrose agar" id="ABBRID0EURAK" xlink:type="simple">PDA</abbrev>, reaching 22–26 mm in 20 days at 26 °C, circular, edge entire, umbonate with a knobby protuberance, white from above; zonate, yellowish orange in the center, grayish olive to yellowish towards to margin from below.</p></tp:treatment-sec><tp:treatment-sec sec-type="material" id="SECID0EYRAK"><title>Material examined.</title><p>Thailand • Chiangmai Province, Mushroom Research Center (<abbrev xmlns:xlink="http://www.w3.org/1999/xlink" xlink:title="Mushroom Research Center" id="ABBRID0E5RAK" xlink:type="simple">MRC</abbrev>), on dead stems of bamboo, 11 September 2020, H.W. Shen, Y205-1 (<named-content xmlns:xlink="http://www.w3.org/1999/xlink" content-type="dwc:institutional_code" xlink:title="Herbarium of Mae Fah Luang University" xlink:href="http://grbio.org/institution/mae-fah-laung-university" xlink:type="simple">MFLU</named-content> 24–0394, <bold><italic>holotype</italic></bold>), ex-type living culture, <named-content xmlns:xlink="http://www.w3.org/1999/xlink" content-type="dwc:institutional_code" xlink:title="Mae Fah Luang University Culture Collection" xlink:href="http://grbio.org/institution/mae-fah-luang-university-culture-collection" xlink:type="simple">MFLUCC</named-content> 24–0521.</p></tp:treatment-sec><tp:treatment-sec sec-type="notes" id="SECID0EPSAK"><title>Notes.</title><p>BLAST results for the <abbrev xmlns:xlink="http://www.w3.org/1999/xlink" xlink:title="internal transcribed spacer" id="ABBRID0EVSAK" xlink:type="simple">ITS</abbrev> and <abbrev xmlns:xlink="http://www.w3.org/1999/xlink" xlink:title="large subunit of ribosomal DNA" id="ABBRID0EZSAK" xlink:type="simple">LSU</abbrev> sequence data of <italic><tp:taxon-name><tp:taxon-name-part taxon-name-part-type="genus" reg="Pseudolomaantha">Pseudolomaantha</tp:taxon-name-part><tp:taxon-name-part taxon-name-part-type="species" reg="thailandica">thailandica</tp:taxon-name-part></tp:taxon-name></italic> show 88.39% similarities with <italic><tp:taxon-name><tp:taxon-name-part taxon-name-part-type="genus" reg="Caligospora">Caligospora</tp:taxon-name-part><tp:taxon-name-part taxon-name-part-type="species" reg="dilabens">dilabens</tp:taxon-name-part></tp:taxon-name></italic> (CBS 735.83) and 97.81% similarities with <italic><tp:taxon-name><tp:taxon-name-part taxon-name-part-type="genus" reg="Craspedodidymum">Craspedodidymum</tp:taxon-name-part><tp:taxon-name-part taxon-name-part-type="species" reg="elatum">elatum</tp:taxon-name-part></tp:taxon-name></italic> (NN042874), respectively. Phylogenetic analysis shows that <italic><tp:taxon-name><tp:taxon-name-part taxon-name-part-type="genus" reg="Pseudolomaantha">Pseudolomaantha</tp:taxon-name-part><tp:taxon-name-part taxon-name-part-type="species" reg="thailandica">thailandica</tp:taxon-name-part></tp:taxon-name></italic> forms a distinct lineage basal to <italic><tp:taxon-name><tp:taxon-name-part taxon-name-part-type="genus" reg="Caliciastrum">Caliciastrum</tp:taxon-name-part></tp:taxon-name></italic>, <italic><tp:taxon-name><tp:taxon-name-part taxon-name-part-type="genus" reg="Caligospora">Caligospora</tp:taxon-name-part></tp:taxon-name></italic>, and <italic><tp:taxon-name><tp:taxon-name-part taxon-name-part-type="genus" reg="Craspedodidymum">Craspedodidymum</tp:taxon-name-part></tp:taxon-name></italic> with statistical support (79% <abbrev xmlns:xlink="http://www.w3.org/1999/xlink" xlink:title="maximum likelihood analysis" id="ABBRID0E5UAK" xlink:type="simple">ML</abbrev>/0.97 <abbrev xmlns:xlink="http://www.w3.org/1999/xlink" xlink:title="Markov Chain Monte Carlo" id="ABBRID0ECVAK" xlink:type="simple">PP</abbrev>, Fig. <xref ref-type="fig" rid="F1">1</xref>). Members of <italic><tp:taxon-name><tp:taxon-name-part taxon-name-part-type="genus" reg="Caliciastrum">Caliciastrum</tp:taxon-name-part></tp:taxon-name></italic>, <italic><tp:taxon-name><tp:taxon-name-part taxon-name-part-type="genus" reg="Caligospora">Caligospora</tp:taxon-name-part></tp:taxon-name></italic>, and <italic><tp:taxon-name><tp:taxon-name-part taxon-name-part-type="genus" reg="Craspedodidymum">Craspedodidymum</tp:taxon-name-part></tp:taxon-name></italic> are characterized by phialidic conidiogenous cells with open, vase-shaped collarettes, and brown or hyaline conidia. In contrast, our new species has a sporidesmium-like asexual morph with non-phialidic conidiogenous cells (<xref ref-type="bibr" rid="B7">Figueroa et al. 2018</xref>; <xref ref-type="bibr" rid="B63">Wu and Diao 2022</xref>; <xref ref-type="bibr" rid="B43">Réblová and Nekvindová 2023</xref>). Morphologically, <italic><tp:taxon-name><tp:taxon-name-part taxon-name-part-type="genus" reg="Pseudolomaantha">Pseudolomaantha</tp:taxon-name-part></tp:taxon-name></italic> resembles <italic><tp:taxon-name><tp:taxon-name-part taxon-name-part-type="genus" reg="Lomaantha">Lomaantha</tp:taxon-name-part></tp:taxon-name></italic> in having macronematous, mononematous conidiophores, integrated holoblastic conidiogenous cells, and acrogenous, obclavate, rostrate, distoseptate, pale brown to brown conidia (<xref ref-type="bibr" rid="B65">Wu and Zhuang 2005</xref>; <xref ref-type="bibr" rid="B63">Wu and Diao 2022</xref>; <xref ref-type="bibr" rid="B43">Réblová and Nekvindová 2023</xref>). However, the two genera are phylogenetically distinct. Additionally, <italic><tp:taxon-name><tp:taxon-name-part taxon-name-part-type="genus" reg="Lomaantha">Lomaantha</tp:taxon-name-part></tp:taxon-name></italic> species have conidiogenous cells that are determinate or extend percurrently a few times, as well as conidia that lack or bear filiform, extended, simple or branched apical appendages and distinct septal pores (<xref ref-type="bibr" rid="B65">Wu and Zhuang 2005</xref>; <xref ref-type="bibr" rid="B63">Wu and Diao 2022</xref>; <xref ref-type="bibr" rid="B43">Réblová and Nekvindová 2023</xref>). In contrast, <italic><tp:taxon-name><tp:taxon-name-part taxon-name-part-type="genus" reg="Pseudolomaantha">Pseudolomaantha</tp:taxon-name-part></tp:taxon-name></italic> has determinate conidiogenous cells, conidia with golden, glistening appendages at the conidial apex, and lack distinct pores in the distosepta. Based on the combination of morphological and phylogenetic evidence, <italic><tp:taxon-name><tp:taxon-name-part taxon-name-part-type="genus" reg="Pseudolomaantha">Pseudolomaantha</tp:taxon-name-part></tp:taxon-name></italic> is introduced as a new genus to accommodate <italic><tp:taxon-name><tp:taxon-name-part taxon-name-part-type="genus" reg="Pseudolomaantha">P.</tp:taxon-name-part><tp:taxon-name-part taxon-name-part-type="species" reg="thailandica">thailandica</tp:taxon-name-part></tp:taxon-name></italic> within <tp:taxon-name><tp:taxon-name-part taxon-name-part-type="family">Chaetosphaeriaceae</tp:taxon-name-part></tp:taxon-name>.</p></tp:treatment-sec><tp:treatment-sec><!--Section generated to contain objects referenced in tp:taxon-treatment.--><fig id="F1" position="float" orientation="portrait"><object-id xmlns:xlink="http://www.w3.org/1999/xlink" content-type="doi" xlink:type="simple">10.3897/mycokeys.113.142643.figure1</object-id><object-id xmlns:xlink="http://www.w3.org/1999/xlink" content-type="arpha" xlink:type="simple">161BADAE-F9DF-508E-924E-540E30562EC7</object-id><label>Figure 1.</label><caption><p>The phylogenetic tree generated from <abbrev xmlns:xlink="http://www.w3.org/1999/xlink" xlink:title="maximum likelihood analysis" id="ABBRID0E6EAK" xlink:type="simple">ML</abbrev> analysis is based on a concatenated <abbrev xmlns:xlink="http://www.w3.org/1999/xlink" xlink:title="large subunit of ribosomal DNA" id="ABBRID0EDFAK" xlink:type="simple">LSU</abbrev>-<abbrev xmlns:xlink="http://www.w3.org/1999/xlink" xlink:title="internal transcribed spacer" id="ABBRID0EHFAK" xlink:type="simple">ITS</abbrev> dataset for the <tp:taxon-name><tp:taxon-name-part taxon-name-part-type="family">Chaetosphaeriaceae</tp:taxon-name-part></tp:taxon-name> family. Bootstrap support values for <abbrev xmlns:xlink="http://www.w3.org/1999/xlink" xlink:title="maximum likelihood analysis" id="ABBRID0EQFAK" xlink:type="simple">ML</abbrev> equal to or greater than 75% and Bayesian posterior probabilities (<abbrev xmlns:xlink="http://www.w3.org/1999/xlink" xlink:title="posterior probabilities" id="ABBRID0EUFAK" xlink:type="simple">PPs</abbrev>) equal to or greater than 0.95 were indicated above or below the nodes as <abbrev xmlns:xlink="http://www.w3.org/1999/xlink" xlink:title="maximum likelihood analysis" id="ABBRID0EYFAK" xlink:type="simple">ML</abbrev>/<abbrev xmlns:xlink="http://www.w3.org/1999/xlink" xlink:title="Markov Chain Monte Carlo" id="ABBRID0E3FAK" xlink:type="simple">PP</abbrev>. <italic><tp:taxon-name><tp:taxon-name-part taxon-name-part-type="genus" reg="Leptosporella">Leptosporella</tp:taxon-name-part><tp:taxon-name-part taxon-name-part-type="species" reg="arengae">arengae</tp:taxon-name-part></tp:taxon-name></italic> (<named-content xmlns:xlink="http://www.w3.org/1999/xlink" content-type="dwc:institutional_code" xlink:title="Mae Fah Luang University Culture Collection" xlink:href="http://grbio.org/institution/mae-fah-luang-university-culture-collection" xlink:type="simple">MFLUCC</named-content> 15–0330) and <italic><tp:taxon-name><tp:taxon-name-part taxon-name-part-type="genus" reg="Leptosporella">L.</tp:taxon-name-part><tp:taxon-name-part taxon-name-part-type="species" reg="bambusae">bambusae</tp:taxon-name-part></tp:taxon-name></italic> (<named-content xmlns:xlink="http://www.w3.org/1999/xlink" content-type="dwc:institutional_code" xlink:title="Mae Fah Luang University Culture Collection" xlink:href="http://grbio.org/institution/mae-fah-luang-university-culture-collection" xlink:type="simple">MFLUCC</named-content> 12–0846) were selected as the outgroup taxa. The newly obtained sequences are indicated in red.</p></caption><graphic xmlns:xlink="http://www.w3.org/1999/xlink" xlink:href="mycokeys-113-123-g001.jpg" position="float" orientation="portrait" xlink:type="simple" id="oo_1239879.jpg"><uri content-type="original_file" xlink:type="simple">https://binary.pensoft.net/fig/1239879</uri></graphic></fig></tp:treatment-sec><ref-list><ref id="B7"><mixed-citation xmlns:xlink="http://www.w3.org/1999/xlink" xlink:type="simple"><person-group><name name-style="western"><surname>Figueroa</surname><given-names>R</given-names></name><name name-style="western"><surname>Bran</surname><given-names>M</given-names></name><name name-style="western"><surname>Morales</surname><given-names>O</given-names></name><name name-style="western"><surname>Morataya</surname><given-names>E</given-names></name><name name-style="western"><surname>Minter</surname><given-names>DW</given-names></name><name name-style="western"><surname>Castañeda-Ruiz</surname><given-names>RF</given-names></name></person-group> (<year>2018</year>) <article-title><italic><tp:taxon-name><tp:taxon-name-part taxon-name-part-type="genus">Craspedodidymum</tp:taxon-name-part><tp:taxon-name-part taxon-name-part-type="species">guatemalense</tp:taxon-name-part></tp:taxon-name></italic> sp. nov. from Guatemala.</article-title><source>Mycotaxon</source><volume>133</volume>(<issue>2</issue>): <fpage>315</fpage>–<lpage>322</lpage>. <ext-link xlink:href="10.5248/133.315" ext-link-type="doi" xlink:type="simple">https://doi.org/10.5248/133.315</ext-link></mixed-citation></ref><ref id="B63"><mixed-citation xmlns:xlink="http://www.w3.org/1999/xlink" xlink:type="simple"><person-group><name name-style="western"><surname>Wu</surname><given-names>W</given-names></name><name name-style="western"><surname>Diao</surname><given-names>Y</given-names></name></person-group> (<year>2022</year>) <article-title>Anamorphic chaetosphaeriaceous fungi from China.</article-title><source>Fungal Diversity</source><volume>116</volume>(<issue>1</issue>): <fpage>1</fpage>–<lpage>546</lpage>. <ext-link xlink:href="10.1007/s13225-022-00509-w" ext-link-type="doi" xlink:type="simple">https://doi.org/10.1007/s13225-022-00509-w</ext-link></mixed-citation></ref><ref id="B43"><mixed-citation xmlns:xlink="http://www.w3.org/1999/xlink" xlink:type="simple"><person-group><name name-style="western"><surname>Réblová</surname><given-names>M</given-names></name><name name-style="western"><surname>Nekvindová</surname><given-names>J</given-names></name></person-group> (<year>2023</year>) <article-title>New genera and species with chloridium-like morphotype in the <tp:taxon-name><tp:taxon-name-part taxon-name-part-type="order">Chaetosphaeriales</tp:taxon-name-part></tp:taxon-name> and <tp:taxon-name><tp:taxon-name-part taxon-name-part-type="order">Vermiculariopsiellales</tp:taxon-name-part></tp:taxon-name>.</article-title><source>Studies in Mycology</source><volume>106</volume>(<issue>1</issue>): <fpage>199</fpage>–<lpage>258</lpage>. <ext-link xlink:href="10.3114/sim.2023.106.04" ext-link-type="doi" xlink:type="simple">https://doi.org/10.3114/sim.2023.106.04</ext-link></mixed-citation></ref><ref id="B65"><mixed-citation xmlns:xlink="http://www.w3.org/1999/xlink" xlink:type="simple"><person-group><name name-style="western"><surname>Wu</surname><given-names>WP</given-names></name><name name-style="western"><surname>Zhuang</surname><given-names>WY</given-names></name></person-group> (<year>2005</year>) <article-title><italic><tp:taxon-name><tp:taxon-name-part taxon-name-part-type="genus">Sporidesmium</tp:taxon-name-part></tp:taxon-name></italic>, <italic><tp:taxon-name><tp:taxon-name-part taxon-name-part-type="genus">Endophragmiella</tp:taxon-name-part></tp:taxon-name></italic> and related genera from China.</article-title><source>Fungal Diversity Research Series</source><volume>15</volume>: <fpage>1</fpage>–<lpage>351</lpage>.</mixed-citation></ref></ref-list></tp:taxon-treatment>
