# Supplementary material for: ﻿Morpho-phylogenetic evidence reveals Pseudolomaanthathailandica gen. et sp. nov. and Submultiguttulisporamultiseptata gen. et sp. nov. in Chaetosphaeriaceae
Source: MycoKeys. 2025 Jan 31;113:123–46. doi: 10.3897/mycokeys.113.142643 (PMC11806344; doi:10.3897/mycokeys.113.142643)
Supplement: XML Treatment for Submultiguttulispora multiseptata [file mycokeys.113.142643-treatment4.xml]

<!DOCTYPE tp:taxon-treatment
  PUBLIC "-//TaxonX//DTD Taxonomic Treatment Publishing DTD v0 20100105//EN" "tax-treatment-NSO.dtd">
<tp:taxon-treatment xmlns:tp="http://www.plazi.org/taxpub"><tp:treatment-meta><kwd-group><label>Taxon classification</label><kwd>
              <named-content content-type="kingdom">Fungi</named-content>
            </kwd><kwd>
              <named-content content-type="order">Chaetosphaeriales</named-content>
            </kwd><kwd>
              <named-content content-type="family">Chaetosphaeriaceae</named-content>
            </kwd></kwd-group><mixed-citation publication-type="journal"><person-group><name><surname>Zhang</surname><given-names>Jing-Yi</given-names></name><name><surname>Hyde</surname><given-names>Kevin D.</given-names></name><name><surname>Ma</surname><given-names>Jian</given-names></name><name><surname>Wu</surname><given-names>Na</given-names></name><name><surname>Al-Otibi</surname><given-names>Fatimah</given-names></name><name><surname>Zhang</surname><given-names>Li-Juan</given-names></name><name><surname>Lu</surname><given-names>Yong-Zhong</given-names></name></person-group><article-title>﻿Morpho-phylogenetic evidence reveals <italic><tp:taxon-name><tp:taxon-name-part taxon-name-part-type="genus" reg="Pseudolomaantha">Pseudolomaantha</tp:taxon-name-part><tp:taxon-name-part taxon-name-part-type="species" reg="thailandica">thailandica</tp:taxon-name-part></tp:taxon-name></italic> gen. et sp. nov. and <italic><tp:taxon-name><tp:taxon-name-part taxon-name-part-type="genus" reg="Submultiguttulispora">Submultiguttulispora</tp:taxon-name-part><tp:taxon-name-part taxon-name-part-type="species" reg="multiseptata">multiseptata</tp:taxon-name-part></tp:taxon-name></italic> gen. et sp. nov. in <tp:taxon-name><tp:taxon-name-part taxon-name-part-type="family">Chaetosphaeriaceae</tp:taxon-name-part></tp:taxon-name></article-title><source>MycoKeys</source><day>31</day><month>01</month><year>2025</year><volume>113</volume><fpage>123</fpage><lpage>146</lpage><pub-id pub-id-type="doi">10.3897/mycokeys.113.142643</pub-id></mixed-citation></tp:treatment-meta><tp:nomenclature><label>﻿</label><tp:taxon-name>
            <object-id xmlns:xlink="http://www.w3.org/1999/xlink" content-type="arpha" xlink:type="simple">B30C6EE3-0BDC-50E5-9426-327E23573FCC</object-id>
            <tp:taxon-name-part taxon-name-part-type="genus" reg="Submultiguttulispora">Submultiguttulispora</tp:taxon-name-part>
            <tp:taxon-name-part taxon-name-part-type="species" reg="multiseptata">multiseptata</tp:taxon-name-part>
            <object-id xmlns:xlink="http://www.w3.org/1999/xlink" xlink:type="simple">Index Fungorum: IF903139</object-id>
            <object-id xmlns:xlink="http://www.w3.org/1999/xlink" xlink:type="simple">Facesoffungi Number: FoF16986</object-id>
          </tp:taxon-name><tp:taxon-authority>J.Y. Zhang, K.D. Hyde &amp; Y.Z. Lu</tp:taxon-authority><tp:taxon-status xmlns:xlink="http://www.w3.org/1999/xlink" xlink:type="simple">sp. nov.</tp:taxon-status><xref ref-type="fig" rid="F3">Fig. 3</xref></tp:nomenclature><tp:treatment-sec sec-type="etymology" id="SECID0EI4AK"><title>Etymology.</title><p>The name refers to the multi-septate conidia of the new species.</p></tp:treatment-sec><tp:treatment-sec sec-type="Holotype" id="SECID0EN4AK"><title>Holotype.</title><p><named-content xmlns:xlink="http://www.w3.org/1999/xlink" content-type="dwc:institutional_code" xlink:title="Herbarium of Cryptogams, Kunming Institute of Botany, Academia Sinica" xlink:href="http://grbio.org/institution/cryptogamic-herbarium-kunming-institute-botany" xlink:type="simple">HKAS</named-content> 129868.</p></tp:treatment-sec><tp:treatment-sec sec-type="description" id="SECID0EY4AK"><title>Description.</title><p><bold><italic>Saprobic</italic></bold> on a dead wood log by a stream. <bold><italic>Sexual morph</italic></bold> undetermined. <bold><italic>Asexual morph</italic></bold> Hyphomycetous. <bold><italic>Colonies</italic></bold> on natural substrate superficial, effuse, single, or gregarious, arise in groups from knots of hyphal cells, brown to black. <bold><italic>Mycelium</italic></bold> partly superficial, partly immersed, composed of septate, pale brown to brown, smooth-walled hyphae. <bold><italic>Conidiophores</italic></bold> 285–385(–533) µm long × 5–7 µm wide at the base (x̄ = 341 × 6 µm, n = 15), macronematous, mononematous, single or clustered in groups, erect, straight or flexible, unbranched, septate, smooth, guttulate, dark brown or black at the base, becoming pale brown towards the apex. <bold><italic>Conidiogenous cells</italic></bold> 64.5–100 × 4.3–6.1 µm (x̄ = 80.2 × 5.2 µm, n = 15), mono- to polyphialidic, with discrete, terminal to lateral phialides, integrated, terminal, with lateral openings formed by successive sympodial elongation, cylindrical to cylindrical–lageniform, with funnel-shaped collarettes, smooth-walled, guttulate, brown at the base and becoming pale brown to subhyaline towards the apex. <bold><italic>Conidia</italic></bold> 33–40 × 7.5–9 µm (x̄ = 36.6 × 8.3 µm, n = 20), acropleurogenous, 5(–6)-septate, not constricted at the septum, pale brown to olive green to brown, with subhyaline cells at both ends, straight, sometimes slightly curved, occasionally guttulate, fusiform, or ellipsoidal-fusiform, with a filiform, short and hyaline appendage at each end.</p><fig id="F3" position="float" orientation="portrait"><object-id xmlns:xlink="http://www.w3.org/1999/xlink" content-type="doi" xlink:type="simple">10.3897/mycokeys.113.142643.figure3</object-id><object-id xmlns:xlink="http://www.w3.org/1999/xlink" content-type="arpha" xlink:type="simple">E026BCE4-8798-5AC0-9238-5E7EF378DE79</object-id><label>Figure 3.</label><caption><p><italic><tp:taxon-name><tp:taxon-name-part taxon-name-part-type="genus" reg="Submultiguttulispora">Submultiguttulispora</tp:taxon-name-part><tp:taxon-name-part taxon-name-part-type="species" reg="multiseptata">multiseptata</tp:taxon-name-part></tp:taxon-name></italic> (<named-content xmlns:xlink="http://www.w3.org/1999/xlink" content-type="dwc:institutional_code" xlink:title="Herbarium of Cryptogams, Kunming Institute of Botany, Academia Sinica" xlink:href="http://grbio.org/institution/cryptogamic-herbarium-kunming-institute-botany" xlink:type="simple">HKAS</named-content> 129868, holotype) <bold>a</bold> colonies on the host substratum <bold>b, c</bold> conidiophores <bold>d–g</bold> conidiogenous cells (arrows showing conidiogenous loci) <bold>h–p</bold> conidia <bold>q</bold> pure culture from front and reverse. Scale bars: 100 µm (<bold>b, c</bold>); 20 µm (<bold>d–p</bold>).</p></caption><graphic xmlns:xlink="http://www.w3.org/1999/xlink" xlink:href="mycokeys-113-123-g003.jpg" position="float" orientation="portrait" xlink:type="simple" id="oo_1239881.jpg"><uri content-type="original_file" xlink:type="simple">https://binary.pensoft.net/fig/1239881</uri></graphic></fig></tp:treatment-sec><tp:treatment-sec sec-type="description" id="SECID0EDABK"><title>Culture characteristics.</title><p>Conidia germinating on <abbrev xmlns:xlink="http://www.w3.org/1999/xlink" xlink:title="water agar" id="ABBRID0EJABK" xlink:type="simple">WA</abbrev> within 15 h and germ tube produced from conidia. Colonies growing on <abbrev xmlns:xlink="http://www.w3.org/1999/xlink" xlink:title="potato dextrose agar" id="ABBRID0ENABK" xlink:type="simple">PDA</abbrev>, reaching 35–40 mm diameter in 15 days at 26 °C, circular with slightly irregular edge, flat with a protuberance in the center, dry, velvety, zonate, tephrosiousto to grey from center to margin; dark brown or black from below.</p></tp:treatment-sec><tp:treatment-sec sec-type="material" id="SECID0ERABK"><title>Material examined.</title><p>China • Hainan Province, Wuzhishan City, Wuzhishan Tropical Rainforest Scenic Area, on a dead wood log by a stream, 15 August 2021, J.Y. Zhang, WZ44-1 (<named-content xmlns:xlink="http://www.w3.org/1999/xlink" content-type="dwc:institutional_code" xlink:title="Herbarium of Cryptogams, Kunming Institute of Botany, Academia Sinica" xlink:href="http://grbio.org/institution/cryptogamic-herbarium-kunming-institute-botany" xlink:type="simple">HKAS</named-content> 129868, holotype; <abbrev xmlns:xlink="http://www.w3.org/1999/xlink" content-type="institution" xlink:title="Herbarium of Guizhou Academy of Agricultural Sciences" id="ABBRID0E3ABK" xlink:type="simple">GZAAS</abbrev> 23–0763, isotype); ex-type living cultures, <abbrev xmlns:xlink="http://www.w3.org/1999/xlink" content-type="institution" xlink:title="Kunming Institute of Botany Culture Collection" id="ABBRID0EBBBK" xlink:type="simple">KUNCC</abbrev> 23–14145.</p></tp:treatment-sec><tp:treatment-sec sec-type="notes" id="SECID0EGBBK"><title>Notes.</title><p>Based on a BLASTn search in GenBank, the <abbrev xmlns:xlink="http://www.w3.org/1999/xlink" xlink:title="internal transcribed spacer" id="ABBRID0EMBBK" xlink:type="simple">ITS</abbrev> and <abbrev xmlns:xlink="http://www.w3.org/1999/xlink" xlink:title="large subunit of ribosomal DNA" id="ABBRID0EQBBK" xlink:type="simple">LSU</abbrev> sequences of our new collection show 91.92% and 95.35% similarity to <italic><tp:taxon-name><tp:taxon-name-part taxon-name-part-type="genus" reg="Phialogeniculata">Phialogeniculata</tp:taxon-name-part><tp:taxon-name-part taxon-name-part-type="species" reg="guadalcanalensis">guadalcanalensis</tp:taxon-name-part></tp:taxon-name></italic> (NN044662) and <italic><tp:taxon-name><tp:taxon-name-part taxon-name-part-type="genus" reg="Multiguttulispora">Multiguttulispora</tp:taxon-name-part><tp:taxon-name-part taxon-name-part-type="species" reg="triseptata">triseptata</tp:taxon-name-part></tp:taxon-name></italic> (IMI 353690), respectively. The phylogenetic tree indicates that our new isolate forms a distinct lineage closely related to <italic><tp:taxon-name><tp:taxon-name-part taxon-name-part-type="genus" reg="Multiguttulispora">Multiguttulispora</tp:taxon-name-part></tp:taxon-name></italic>, without statistical support. This lack of support may be attributed to the absence of molecular sequences of many close phylogenetic relatives, which remain undiscovered (<xref ref-type="bibr" rid="B20">Hyde et al. 2024c</xref>). <italic><tp:taxon-name><tp:taxon-name-part taxon-name-part-type="genus" reg="Submultiguttulispora">Submultiguttulispora</tp:taxon-name-part></tp:taxon-name></italic> shares similarities with <italic><tp:taxon-name><tp:taxon-name-part taxon-name-part-type="genus" reg="Multiguttulispora">Multiguttulispora</tp:taxon-name-part></tp:taxon-name></italic> in the absence of setae and the presence of macronematous conidiophores with polyphialidic conidiogenous cells that exhibit sympodial extension. Both genera produce septate conidia with a filiform, hyaline appendage at each end. However, <italic><tp:taxon-name><tp:taxon-name-part taxon-name-part-type="genus" reg="Submultiguttulispora">Submultiguttulispora</tp:taxon-name-part></tp:taxon-name></italic> is distinguished from <italic><tp:taxon-name><tp:taxon-name-part taxon-name-part-type="genus" reg="Multiguttulispora">Multiguttulispora</tp:taxon-name-part></tp:taxon-name></italic> by its fusiform or ellipsoidal-fusiform, dematiaceous conidia, whereas the conidia of <italic><tp:taxon-name><tp:taxon-name-part taxon-name-part-type="genus" reg="Multiguttulispora">Multiguttulispora</tp:taxon-name-part></tp:taxon-name></italic> are cylindrical, oblong, and hyaline. Based on these morphological and phylogenetic differences, a new genus, <italic><tp:taxon-name><tp:taxon-name-part taxon-name-part-type="genus" reg="Submultiguttulispora">Submultiguttulispora</tp:taxon-name-part></tp:taxon-name></italic>, is introduced to accommodate our new isolate, <italic><tp:taxon-name><tp:taxon-name-part taxon-name-part-type="genus" reg="Submultiguttulispora">S.</tp:taxon-name-part><tp:taxon-name-part taxon-name-part-type="species" reg="multiseptata">multiseptata</tp:taxon-name-part></tp:taxon-name></italic>.</p></tp:treatment-sec><ref-list><ref id="B20"><mixed-citation xmlns:xlink="http://www.w3.org/1999/xlink" xlink:type="simple"><person-group><name name-style="western"><surname>Hyde</surname><given-names>KD</given-names></name><name name-style="western"><surname>Saleh</surname><given-names>A</given-names></name><name name-style="western"><surname>Aumentado</surname><given-names>HDR</given-names></name><name name-style="western"><surname>Boekhout</surname><given-names>T</given-names></name><name name-style="western"><surname>Bera</surname><given-names>I</given-names></name><name name-style="western"><surname>Khyaju</surname><given-names>S</given-names></name><name name-style="western"><surname>Bhunjun</surname><given-names>CS</given-names></name><name name-style="western"><surname>Chethana</surname><given-names>KWT</given-names></name><name name-style="western"><surname>Phukhamsakda</surname><given-names>C</given-names></name><name name-style="western"><surname>Doilom</surname><given-names>M</given-names></name><name name-style="western"><surname>Thiyagaraja</surname><given-names>V</given-names></name><name name-style="western"><surname>Mortimer</surname><given-names>PE</given-names></name><name name-style="western"><surname>Maharachchikumbura</surname><given-names>SSN</given-names></name><name name-style="western"><surname>Hongsanan</surname><given-names>S</given-names></name><name name-style="western"><surname>Jayawardena</surname><given-names>RS</given-names></name><name name-style="western"><surname>Dong</surname><given-names>W</given-names></name><name name-style="western"><surname>Jeewon</surname><given-names>R</given-names></name><name name-style="western"><surname>Al-Otibi</surname><given-names>F</given-names></name><name name-style="western"><surname>Wijesinghe</surname><given-names>SN</given-names></name><name name-style="western"><surname>Wanasinghe</surname><given-names>DN</given-names></name></person-group> (<year>2024c</year>) <article-title>Fungal numbers: Global needs for a realistic assessment.</article-title><source>Fungal Diversity</source><volume>128</volume>(<issue>1</issue>): <fpage>191</fpage>–<lpage>225</lpage>. <ext-link xlink:href="10.1007/s13225-024-00545-8" ext-link-type="doi" xlink:type="simple">https://doi.org/10.1007/s13225-024-00545-8</ext-link></mixed-citation></ref></ref-list></tp:taxon-treatment>
